# Supplementary material for: Antigenicity and Immunogenicity of Differentially Glycosylated Hepatitis C Virus E2 Envelope Proteins Expressed in Mammalian and Insect Cells
Source: J Virol. 2019 Mar 21;93(7):e01403-18. doi: 10.1128/JVI.01403-18 (PMC6430559; doi:10.1128/JVI.01403-18)
Supplement: Supplemental file 1 [file JVI.01403-18-sd001.xlsx]

## Sheet: Supp Table 1
Supplementary Table 1. Glycan Compositions
Description: Complete list of glycan compositions based on ion chromatograms
	sE2 HEK293				sE2 Sf9
Sequence	Glycosylation Site	Glycans	Mod AA	%RA	Sequence	Glycosylation Site	Glycans	Mod AA	%RA
INTNGSW	N1	Aglycosylated		0.485	INTNGSW	N1	Aglycosylated		4.53
INTNGSW	417	HexNAc(2)Hex(5)	N	1.95	INTNGSW	417	HexNAc(1)	N	22.25
INTNGSW	417	HexNAc(3)Hex(3)	N	1.81	INTNGSW	417	HexNAc(1)Fuc(1)	N	0.96
INTNGSW	417	HexNAc(3)Hex(3)Fuc(1)	N	2.49	INTNGSW	417	HexNAc(2)Hex(1)	N	0.64
INTNGSW	417	HexNAc(4)Hex(3)Fuc(1)	N	5.79	INTNGSW	417	HexNAc(2)Hex(1)Fuc(1)	N	0.35
INTNGSW	417	HexNAc(4)Hex(4)Fuc(1)	N	4.2	INTNGSW	417	HexNAc(2)Hex(2)	N	1.92
INTNGSW	417	HexNAc(4)Hex(4)Fuc(1)NeuAc(1)	N	7.31	INTNGSW	417	HexNAc(2)Hex(2)Fuc(1)	N	7.4
INTNGSW	417	HexNAc(4)Hex(5)Fuc(1)	N	4.49	INTNGSW	417	HexNAc(2)Hex(3)	N	1.11
INTNGSW	417	HexNAc(4)Hex(5)Fuc(1)NeuAc(1)	N	18.1	INTNGSW	417	HexNAc(2)Hex(3)Fuc(1)	N	11.91
INTNGSW	417	HexNAc(4)Hex(5)Fuc(1)NeuAc(2)	N	3.17	INTNGSW	417	HexNAc(3)Hex(3)Fuc(1)	N	0.97
INTNGSW	417	HexNAc(5)Hex(3)Fuc(1)	N	5.54	INTNGSW	417	HexNAc(2)Hex(2)Fuc(2)	N	8.08
INTNGSW	417	HexNAc(5)Hex(4)Fuc(1)	N	10.4	INTNGSW	417	HexNAc(2)Hex(3)Fuc(2)	N	39.87
INTNGSW	417	HexNAc(5)Hex(4)Fuc(1)NeuAc(1)	N	3.49
INTNGSW	417	HexNAc(5)Hex(5)Fuc(1)	N	4.21
INTNGSW	417	HexNAc(5)Hex(5)Fuc(1)NeuAc(1)	N	4.18
INTNGSW	417	HexNAc(5)Hex(6)Fuc(1)	N	3.82
INTNGSW	417	HexNAc(5)Hex(6)Fuc(1)NeuAc(1)	N	8.35
INTNGSW	417	HexNAc(5)Hex(6)Fuc(1)NeuAc(2)	N	7.07
INTNGSW	417	HexNAc(5)Hex(6)Fuc(1)NeuAc(3)	N	3.14
HINSTAL	N2	Aglycosylated		0.00366	HINSTAL	N2	Aglycosylated		2.65
HINSTAL	423	HexNAc(2)Hex(4)	N	1.13	HINSTAL	423	HexNAc(1)	N	19.36
HINSTAL	423	HexNAc(2)Hex(5)	N	21.3	HINSTAL	423	HexNAc(1)Fuc(1)	N	9.24
HINSTAL	423	HexNAc(2)Hex(6)	N	3.13	HINSTAL	423	HexNAc(2)Hex(1)	N	0.5
HINSTAL	423	HexNAc(2)Hex(7)	N	1.53	HINSTAL	423	HexNAc(2)Hex(1)Fuc(1)	N	0.55
HINSTAL	423	HexNAc(2)Hex(8)	N	0.577	HINSTAL	423	HexNAc(2)Hex(2)	N	1.76
HINSTAL	423	HexNAc(3)Hex(3)	N	1.55	HINSTAL	423	HexNAc(2)Hex(2)Fuc(1)	N	3.17
HINSTAL	423	HexNAc(3)Hex(3)Fuc(1)	N	2.55	HINSTAL	423	HexNAc(2)Hex(3)	N	1.11
HINSTAL	423	HexNAc(3)Hex(4)Fuc(1)	N	2.72	HINSTAL	423	HexNAc(2)Hex(3)Fuc(1)	N	3.47
HINSTAL	423	HexNAc(3)Hex(6)	N	0.461	HINSTAL	423	HexNAc(2)Hex(4)	N	0.23
HINSTAL	423	HexNAc(4)Hex(3)	N	1.25	HINSTAL	423	HexNAc(2)Hex(4)Fuc(1)	N	0.42
HINSTAL	423	HexNAc(4)Hex(3)Fuc(1)	N	8.93	HINSTAL	423	HexNAc(2)Hex(5)	N	2.31
HINSTAL	423	HexNAc(4)Hex(4)Fuc(1)	N	8.63	HINSTAL	423	HexNAc(2)Hex(6)	N	0.27
HINSTAL	423	HexNAc(4)Hex(5)Fuc(1)	N	7.98	HINSTAL	423	HexNAc(2)Hex(8)	N	0.08
HINSTAL	423	HexNAc(5)Hex(3)	N	1.08	HINSTAL	423	HexNAc(3)Hex(3)	N	0.33
HINSTAL	423	HexNAc(5)Hex(3)Fuc(1)	N	9.5	HINSTAL	423	HexNAc(3)Hex(3)Fuc(1)	N	2.87
HINSTAL	423	HexNAc(5)Hex(4)Fuc(1)	N	14.5	HINSTAL	423	HexNAc(3)Hex(5)	N	0.04
HINSTAL	423	HexNAc(5)Hex(5)Fuc(1)	N	11	HINSTAL	423	HexNAc(4)Hex(3)Fuc(1)	N	6.2
HINSTAL	423	HexNAc(5)Hex(6)Fuc(1)	N	2.13	HINSTAL	423	HexNAc(2)Hex(2)Fuc(2)	N	5.77
					HINSTAL	423	HexNAc(2)Hex(3)Fuc(2)	N	39.66
NCNESLNTGW	N3	Aglycosylated		24.7	NCNESLNTGW	N3	Aglycosylated		8.16
NCNESLNTGW	430	HexNAc(3)Hex(3)	N	0.67	NCNESLNTGW	430	HexNAc(1)	N	6.97
NCNESLNTGW	430	HexNAc(3)Hex(3)Fuc(1)	N	1.07	NCNESLNTGW	430	HexNAc(1)Fuc(1)	N	6.42
NCNESLNTGW	430	HexNAc(4)Hex(3)Fuc(1)	N	3.86	NCNESLNTGW	430	HexNAc(2)Hex(2)	N	0.95
NCNESLNTGW	430	HexNAc(4)Hex(4)Fuc(1)	N	3.36	NCNESLNTGW	430	HexNAc(2)Hex(2)Fuc(1)	N	3.18
NCNESLNTGW	430	HexNAc(4)Hex(4)Fuc(1)NeuAc(1)	N	2.12	NCNESLNTGW	430	HexNAc(2)Hex(3)	N	2.08
NCNESLNTGW	430	HexNAc(4)Hex(5)Fuc(1)	N	3.84	NCNESLNTGW	430	HexNAc(2)Hex(3)Fuc(1)	N	21.62
NCNESLNTGW	430	HexNAc(4)Hex(5)Fuc(1)NeuAc(1)	N	6.4	NCNESLNTGW	430	HexNAc(2)Hex(4)Fuc(1)	N	0.03
NCNESLNTGW	430	HexNAc(4)Hex(5)Fuc(1)NeuAc(2)	N	1.77	NCNESLNTGW	430	HexNAc(2)Hex(5)	N	2.8
NCNESLNTGW	430	HexNAc(5)Hex(3)Fuc(1)	N	4.81	NCNESLNTGW	430	HexNAc(2)Hex(6)	N	0.47
NCNESLNTGW	430	HexNAc(5)Hex(4)Fuc(1)	N	7.91	NCNESLNTGW	430	HexNAc(2)Hex(8)	N	0.06
NCNESLNTGW	430	HexNAc(5)Hex(4)Fuc(1)NeuAc(1)	N	4.62	NCNESLNTGW	430	HexNAc(3)Hex(3)	N	0.47
NCNESLNTGW	430	HexNAc(5)Hex(5)Fuc(1)	N	7.75	NCNESLNTGW	430	HexNAc(3)Hex(3)Fuc(1)	N	3.68
NCNESLNTGW	430	HexNAc(5)Hex(5)Fuc(1)NeuAc(1)	N	3.73	NCNESLNTGW	430	HexNAc(2)Hex(2)Fuc(2)	N	5.81
NCNESLNTGW	430	HexNAc(5)Hex(6)Fuc(1)	N	6.31	NCNESLNTGW	430	HexNAc(2)Hex(3)Fuc(2)	N	37.02
NCNESLNTGW	430	HexNAc(5)Hex(6)Fuc(1)NeuAc(1)	N	10.4
FNSSGCPER	N4	Aglycosylated		0.363	FNSSGCPER	N4	Aglycosylated		0.78
FNSSGCPER	448	HexNAc(2)Hex(5)	N	17.4	FNSSGCPER	448	HexNAc(1)	N	5.7
FNSSGCPER	448	HexNAc(2)Hex(6)	N	1.47	FNSSGCPER	448	HexNAc(1)Fuc(1)	N	9.65
FNSSGCPER	448	HexNAc(2)Hex(7)	N	1.27	FNSSGCPER	448	HexNAc(2)Hex(2)	N	1.39
FNSSGCPER	448	HexNAc(2)Hex(8)	N	0.29	FNSSGCPER	448	HexNAc(2)Hex(2)Fuc(1)	N	7.22
FNSSGCPER	448	HexNAc(3)Hex(3)Fuc(1)	N	4.95	FNSSGCPER	448	HexNAc(2)Hex(3)	N	0.39
FNSSGCPER	448	HexNAc(3)Hex(4)Fuc(1)	N	2.27	FNSSGCPER	448	HexNAc(2)Hex(3)Fuc(1)	N	10.66
FNSSGCPER	448	HexNAc(4)Hex(3)	N	0.493	FNSSGCPER	448	HexNAc(2)Hex(4)Fuc(1)	N	0.28
FNSSGCPER	448	HexNAc(4)Hex(3)Fuc(1)	N	10.2	FNSSGCPER	448	HexNAc(2)Hex(5)	N	0.35
FNSSGCPER	448	HexNAc(4)Hex(4)Fuc(1)	N	10.5	FNSSGCPER	448	HexNAc(2)Hex(6)	N	0.09
FNSSGCPER	448	HexNAc(4)Hex(5)Fuc(1)	N	10.6	FNSSGCPER	448	HexNAc(3)Hex(3)Fuc(1)	N	0.91
FNSSGCPER	448	HexNAc(5)Hex(3)Fuc(1)	N	4.43	FNSSGCPER	448	HexNAc(2)Hex(2)Fuc(2)	N	12.74
FNSSGCPER	448	HexNAc(5)Hex(4)Fuc(1)	N	23.1	FNSSGCPER	448	HexNAc(2)Hex(3)Fuc(2)	N	49.85
FNSSGCPER	448	HexNAc(5)Hex(5)Fuc(1)	N	8.74
FNSSGCPER	448	HexNAc(5)Hex(6)Fuc(1)	N	3.86
ANGSGLDERPY	N5	Aglycosylated		0.749	ANGSGLDERPY	N5	Aglycosylated		1.44
ANGSGLDERPY	476	HexNAc(2)Hex(5)	N	0.575	ANGSGLDERPY	476	HexNAc(1)	N	2.96
ANGSGLDERPY	476	HexNAc(3)Hex(3)Fuc(1)	N	2.4	ANGSGLDERPY	476	HexNAc(1)Fuc(1)	N	3.67
ANGSGLDERPY	476	HexNAc(4)Hex(3)Fuc(1)	N	5.19	ANGSGLDERPY	476	HexNAc(2)Hex(2)	N	1.02
ANGSGLDERPY	476	HexNAc(4)Hex(4)Fuc(1)	N	4.94	ANGSGLDERPY	476	HexNAc(2)Hex(2)Fuc(1)	N	9.67
ANGSGLDERPY	476	HexNAc(4)Hex(4)Fuc(1)NeuAc(1)	N	4.15	ANGSGLDERPY	476	HexNAc(2)Hex(3)Fuc(1)	N	15.45
ANGSGLDERPY	476	HexNAc(4)Hex(5)Fuc(1)	N	3.65	ANGSGLDERPY	476	HexNAc(2)Hex(5)	N	0.14
ANGSGLDERPY	476	HexNAc(4)Hex(5)Fuc(1)NeuAc(1)	N	12.1	ANGSGLDERPY	476	HexNAc(3)Hex(3)Fuc(1)	N	1.24
ANGSGLDERPY	476	HexNAc(4)Hex(5)Fuc(1)NeuAc(2)	N	3.86	ANGSGLDERPY	476	HexNAc(2)Hex(2)Fuc(2)	N	17.63
ANGSGLDERPY	476	HexNAc(5)Hex(3)Fuc(1)	N	7.77	ANGSGLDERPY	476	HexNAc(2)Hex(3)Fuc(2)	N	46.79
ANGSGLDERPY	476	HexNAc(5)Hex(4)Fuc(1)	N	12.3
ANGSGLDERPY	476	HexNAc(5)Hex(4)Fuc(1)NeuAc(1)	N	9.04
ANGSGLDERPY	476	HexNAc(5)Hex(5)Fuc(1)	N	6.01
ANGSGLDERPY	476	HexNAc(5)Hex(5)Fuc(1)NeuAc(1)	N	4.59
ANGSGLDERPY	476	HexNAc(5)Hex(5)Fuc(1)NeuAc(2)	N	1.15
ANGSGLDERPY	476	HexNAc(5)Hex(6)Fuc(1)	N	4.13
ANGSGLDERPY	476	HexNAc(5)Hex(6)Fuc(1)NeuAc(1)	N	8.76
ANGSGLDERPY	476	HexNAc(5)Hex(6)Fuc(1)NeuAc(2)	N	8.66
SWGANDTDVF	N6	Aglycosylated		1.32	SWGANDTDVF	N6	Aglycosylated		0.92
SWGANDTDVF	532	HexNAc(4)Hex(3)Fuc(1)	N	5.2	SWGANDTDVF	532	HexNAc(1)	N	6.95
SWGANDTDVF	532	HexNAc(4)Hex(4)Fuc(1)	N	4.56	SWGANDTDVF	532	HexNAc(1)Fuc(1)	N	4.36
SWGANDTDVF	532	HexNAc(4)Hex(4)Fuc(1)NeuAc(1)	N	3.39	SWGANDTDVF	532	HexNAc(2)Hex(1)	N	0.32
SWGANDTDVF	532	HexNAc(4)Hex(5)Fuc(1)	N	1.95	SWGANDTDVF	532	HexNAc(2)Hex(1)Fuc(1)	N	0.19
SWGANDTDVF	532	HexNAc(4)Hex(5)Fuc(1)NeuAc(1)	N	8.58	SWGANDTDVF	532	HexNAc(2)Hex(2)	N	0.97
SWGANDTDVF	532	HexNAc(4)Hex(5)Fuc(1)NeuAc(2)	N	7.92	SWGANDTDVF	532	HexNAc(2)Hex(2)Fuc(1)	N	6.44
SWGANDTDVF	532	HexNAc(5)Hex(3)Fuc(1)	N	4.02	SWGANDTDVF	532	HexNAc(2)Hex(3)	N	0.76
SWGANDTDVF	532	HexNAc(5)Hex(4)Fuc(1)	N	8.26	SWGANDTDVF	532	HexNAc(2)Hex(3)Fuc(1)	N	10.94
SWGANDTDVF	532	HexNAc(5)Hex(5)Fuc(1)	N	4.31	SWGANDTDVF	532	HexNAc(2)Hex(4)	N	0.16
SWGANDTDVF	532	HexNAc(5)Hex(5)Fuc(1)NeuAc(1)	N	6.86	SWGANDTDVF	532	HexNAc(2)Hex(4)Fuc(1)	N	0.35
SWGANDTDVF	532	HexNAc(5)Hex(5)Fuc(1)NeuAc(2)	N	3.6	SWGANDTDVF	532	HexNAc(2)Hex(5)	N	1.53
SWGANDTDVF	532	HexNAc(5)Hex(6)Fuc(1)	N	3.78	SWGANDTDVF	532	HexNAc(2)Hex(6)	N	0.18
SWGANDTDVF	532	HexNAc(5)Hex(6)Fuc(1)NeuAc(1)	N	10.1	SWGANDTDVF	532	HexNAc(2)Hex(7)	N	0.1
SWGANDTDVF	532	HexNAc(5)Hex(6)Fuc(1)NeuAc(2)	N	13.4	SWGANDTDVF	532	HexNAc(2)Hex(8)	N	0.05
SWGANDTDVF	532	HexNAc(5)Hex(6)Fuc(1)NeuAc(3)	N	12.8	SWGANDTDVF	532	HexNAc(3)Hex(3)	N	0.18
					SWGANDTDVF	532	HexNAc(3)Hex(3)Fuc(1)	N	2.64
					SWGANDTDVF	532	HexNAc(2)Hex(2)Fuc(2)	N	12.56
					SWGANDTDVF	532	HexNAc(2)Hex(3)Fuc(2)	N	50.39
VLNNTRPPLGNW	N7	Aglycosylated		7.15	VLNNTRPPLGNW	N7	Aglycosylated		11.86
VLNNTRPPLGNW	540	HexNAc(2)Hex(4)	N	1.09	VLNNTRPPLGNW	540	HexNAc(1)	N	7.63
VLNNTRPPLGNW	540	HexNAc(2)Hex(5)	N	17.8	VLNNTRPPLGNW	540	HexNAc(1)Fuc(1)	N	3.3
VLNNTRPPLGNW	540	HexNAc(3)Hex(3)Fuc(1)	N	2.4	VLNNTRPPLGNW	540	HexNAc(2)	N	1.07
VLNNTRPPLGNW	540	HexNAc(3)Hex(4)Fuc(1)	N	1.84	VLNNTRPPLGNW	540	HexNAc(2)Hex(1)	N	0.98
VLNNTRPPLGNW	540	HexNAc(4)Hex(3)Fuc(1)	N	5.85	VLNNTRPPLGNW	540	HexNAc(2)Hex(2)	N	3.28
VLNNTRPPLGNW	540	HexNAc(4)Hex(4)Fuc(1)	N	5.96	VLNNTRPPLGNW	540	HexNAc(2)Hex(2)Fuc(1)	N	12.71
VLNNTRPPLGNW	540	HexNAc(4)Hex(4)Fuc(1)NeuAc(1)	N	6.02	VLNNTRPPLGNW	540	HexNAc(2)Hex(3)	N	9.75
VLNNTRPPLGNW	540	HexNAc(4)Hex(5)Fuc(1)	N	5.33	VLNNTRPPLGNW	540	HexNAc(2)Hex(3)Fuc(1)	N	24.92
VLNNTRPPLGNW	540	HexNAc(4)Hex(5)Fuc(1)NeuAc(1)	N	19.3	VLNNTRPPLGNW	540	HexNAc(2)Hex(5)	N	3.15
VLNNTRPPLGNW	540	HexNAc(4)Hex(5)Fuc(1)NeuAc(2)	N	1.84	VLNNTRPPLGNW	540	HexNAc(2)Hex(6)	N	1.73
VLNNTRPPLGNW	540	HexNAc(5)Hex(3)Fuc(1)	N	4.31	VLNNTRPPLGNW	540	HexNAc(2)Hex(7)	N	3.09
VLNNTRPPLGNW	540	HexNAc(5)Hex(4)Fuc(1)	N	8.14	VLNNTRPPLGNW	540	HexNAc(2)Hex(8)	N	0.44
VLNNTRPPLGNW	540	HexNAc(5)Hex(4)Fuc(1)NeuAc(1)	N	9.32	VLNNTRPPLGNW	540	HexNAc(2)Hex(2)Fuc(2)	N	3.59
VLNNTRPPLGNW	540	HexNAc(5)Hex(5)Fuc(1)	N	3.66	VLNNTRPPLGNW	540	HexNAc(2)Hex(3)Fuc(2)	N	12.51
MNSTGF	N8	Aglycosylated		0.625	MNSTGF	N8	Aglycosylated		4.57
MNSTGF	556	HexNAc(2)Hex(5)	N	19.5	MNSTGF	556	HexNAc(1)	N	7.56
MNSTGF	556	HexNAc(2)Hex(6)	N	21.8	MNSTGF	556	HexNAc(1)Fuc(1)	N	2.44
MNSTGF	556	HexNAc(2)Hex(7)	N	22.3	MNSTGF	556	HexNAc(2)	N	0.77
MNSTGF	556	HexNAc(2)Hex(8)	N	6.15	MNSTGF	556	HexNAc(2)Hex(1)	N	1.1
MNSTGF	556	HexNAc(2)Hex(9)	N	2.08	MNSTGF	556	HexNAc(2)Hex(1)Fuc(1)	N	0.21
MNSTGF	556	HexNAc(3)Hex(3)	N	1.32	MNSTGF	556	HexNAc(2)Hex(2)	N	3.23
MNSTGF	556	HexNAc(3)Hex(3)Fuc(1)	N	0.295	MNSTGF	556	HexNAc(2)Hex(2)Fuc(1)	N	1.93
MNSTGF	556	HexNAc(3)Hex(4)	N	2.87	MNSTGF	556	HexNAc(2)Hex(3)	N	2.02
MNSTGF	556	HexNAc(3)Hex(4)NeuAc(1)	N	1.84	MNSTGF	556	HexNAc(2)Hex(3)Fuc(1)	N	2.37
MNSTGF	556	HexNAc(3)Hex(5)	N	2.51	MNSTGF	556	HexNAc(2)Hex(4)	N	3.56
MNSTGF	556	HexNAc(3)Hex(6)	N	2.16	MNSTGF	556	HexNAc(2)Hex(4)Fuc(1)	N	0.11
MNSTGF	556	HexNAc(4)Hex(3)Fuc(1)	N	0.977	MNSTGF	556	HexNAc(2)Hex(5)	N	12.87
MNSTGF	556	HexNAc(4)Hex(4)	N	1.53	MNSTGF	556	HexNAc(2)Hex(6)	N	20.81
MNSTGF	556	HexNAc(4)Hex(4)Fuc(1)	N	1.08	MNSTGF	556	HexNAc(2)Hex(7)	N	20.86
MNSTGF	556	HexNAc(4)Hex(4)Fuc(1)NeuAc(1)	N	0.3	MNSTGF	556	HexNAc(2)Hex(8)	N	4.92
MNSTGF	556	HexNAc(4)Hex(5)	N	3.88	MNSTGF	556	HexNAc(2)Hex(9)	N	1.85
MNSTGF	556	HexNAc(4)Hex(5)Fuc(1)	N	1.22	MNSTGF	556	HexNAc(3)Hex(3)	N	0.92
MNSTGF	556	HexNAc(4)Hex(5)Fuc(1)NeuAc(1)	N	1.95	MNSTGF	556	HexNAc(3)Hex(3)Fuc(1)	N	0.32
MNSTGF	556	HexNAc(5)Hex(3)	N	0.536	MNSTGF	556	HexNAc(3)Hex(4)	N	0.4
MNSTGF	556	HexNAc(5)Hex(3)Fuc(1)	N	1.16	MNSTGF	556	HexNAc(3)Hex(5)	N	0.26
MNSTGF	556	HexNAc(5)Hex(4)	N	1.01	MNSTGF	556	HexNAc(2)Hex(2)Fuc(2)	N	1.05
MNSTGF	556	HexNAc(5)Hex(4)Fuc(1)	N	1.84	MNSTGF	556	HexNAc(2)Hex(3)Fuc(2)	N	5.87
MNSTGF	556	HexNAc(5)Hex(5)	N	1.04
VCGAPPCVIGGVGNNTLL	N9	Aglycosylated		0.00153	VCGAPPCVIGGVGNNTLL	N9	Aglycosylated		0.78
VCGAPPCVIGGVGNNTLL	576	HexNAc(2)Hex(5)	N	0.687	VCGAPPCVIGGVGNNTLL	576	HexNAc(1)	N	8.59
VCGAPPCVIGGVGNNTLL	576	HexNAc(3)Hex(3)Fuc(1)	N	1.04	VCGAPPCVIGGVGNNTLL	576	HexNAc(1)Fuc(1)	N	8.83
VCGAPPCVIGGVGNNTLL	576	HexNAc(4)Hex(3)Fuc(1)	N	5.48	VCGAPPCVIGGVGNNTLL	576	HexNAc(2)Hex(1)	N	0.58
VCGAPPCVIGGVGNNTLL	576	HexNAc(4)Hex(4)Fuc(1)	N	4.55	VCGAPPCVIGGVGNNTLL	576	HexNAc(2)Hex(2)	N	0.92
VCGAPPCVIGGVGNNTLL	576	HexNAc(4)Hex(4)Fuc(1)NeuAc(1)	N	4.76	VCGAPPCVIGGVGNNTLL	576	HexNAc(2)Hex(2)Fuc(1)	N	4.52
VCGAPPCVIGGVGNNTLL	576	HexNAc(4)Hex(5)Fuc(1)	N	3.92	VCGAPPCVIGGVGNNTLL	576	HexNAc(2)Hex(3)	N	0.85
VCGAPPCVIGGVGNNTLL	576	HexNAc(4)Hex(5)Fuc(1)NeuAc(1)	N	13.1	VCGAPPCVIGGVGNNTLL	576	HexNAc(2)Hex(3)Fuc(1)	N	5.7
VCGAPPCVIGGVGNNTLL	576	HexNAc(4)Hex(5)Fuc(1)NeuAc(2)	N	4.53	VCGAPPCVIGGVGNNTLL	576	HexNAc(2)Hex(4)Fuc(1)	N	0.18
VCGAPPCVIGGVGNNTLL	576	HexNAc(5)Hex(3)Fuc(1)	N	1.64	VCGAPPCVIGGVGNNTLL	576	HexNAc(2)Hex(5)	N	0.18
VCGAPPCVIGGVGNNTLL	576	HexNAc(5)Hex(4)Fuc(1)	N	10.8	VCGAPPCVIGGVGNNTLL	576	HexNAc(2)Hex(6)	N	0.44
VCGAPPCVIGGVGNNTLL	576	HexNAc(5)Hex(4)Fuc(1)NeuAc(1)	N	16.6	VCGAPPCVIGGVGNNTLL	576	HexNAc(2)Hex(8)	N	0.03
VCGAPPCVIGGVGNNTLL	576	HexNAc(5)Hex(5)Fuc(1)	N	2.63	VCGAPPCVIGGVGNNTLL	576	HexNAc(2)Hex(9)	N	0.01
VCGAPPCVIGGVGNNTLL	576	HexNAc(5)Hex(5)Fuc(1)NeuAc(1)	N	6.42	VCGAPPCVIGGVGNNTLL	576	HexNAc(3)Hex(3)Fuc(1)	N	0.91
VCGAPPCVIGGVGNNTLL	576	HexNAc(5)Hex(5)Fuc(1)NeuAc(2)	N	0.701	VCGAPPCVIGGVGNNTLL	576	HexNAc(2)Hex(2)Fuc(2)	N	15.99
VCGAPPCVIGGVGNNTLL	576	HexNAc(5)Hex(6)Fuc(1)	N	4.37	VCGAPPCVIGGVGNNTLL	576	HexNAc(2)Hex(3)Fuc(2)	N	51.48
VCGAPPCVIGGVGNNTLL	576	HexNAc(5)Hex(6)Fuc(1)NeuAc(1)	N	12.1
VCGAPPCVIGGVGNNTLL	576	HexNAc(5)Hex(6)Fuc(1)NeuAc(2)	N	6.71
HYPCTINY	N10	Aglycosylated		52.4	HYPCTINY	N10	Aglycosylated		80.72
HYPCTINY	623	HexNAc(2)Hex(5)	N	19.8	HYPCTINY	623	HexNAc(1)	N	3.4
HYPCTINY	623	HexNAc(2)Hex(6)	N	1.18	HYPCTINY	623	HexNAc(1)Fuc(1)	N	1.92
HYPCTINY	623	HexNAc(2)Hex(7)	N	0.972	HYPCTINY	623	HexNAc(2)Hex(2)	N	0.17
HYPCTINY	623	HexNAc(2)Hex(8)	N	0.384	HYPCTINY	623	HexNAc(2)Hex(2)Fuc(1)	N	1.27
HYPCTINY	623	HexNAc(3)Hex(3)	N	1.13	HYPCTINY	623	HexNAc(2)Hex(3)	N	0.46
HYPCTINY	623	HexNAc(3)Hex(3)Fuc(1)	N	1.33	HYPCTINY	623	HexNAc(2)Hex(3)Fuc(1)	N	6.34
HYPCTINY	623	HexNAc(3)Hex(4)Fuc(1)	N	1.32	HYPCTINY	623	HexNAc(2)Hex(5)	N	0.87
HYPCTINY	623	HexNAc(3)Hex(5)	N	0.729	HYPCTINY	623	HexNAc(2)Hex(6)	N	0.24
HYPCTINY	623	HexNAc(3)Hex(6)	N	0.633	HYPCTINY	623	HexNAc(3)Hex(3)Fuc(1)	N	0.64
HYPCTINY	623	HexNAc(4)Hex(3)Fuc(1)	N	2.46	HYPCTINY	623	HexNAc(2)Hex(2)Fuc(2)	N	0.6
HYPCTINY	623	HexNAc(4)Hex(4)Fuc(1)	N	3.46	HYPCTINY	623	HexNAc(2)Hex(3)Fuc(2)	N	3.38
HYPCTINY	623	HexNAc(4)Hex(5)Fuc(1)	N	3.61
HYPCTINY	623	HexNAc(5)Hex(3)Fuc(1)	N	2.11
HYPCTINY	623	HexNAc(5)Hex(4)Fuc(1)	N	6.37
HYPCTINY	623	HexNAc(5)Hex(5)Fuc(1)	N	1.21
HYPCTINY	623	HexNAc(5)Hex(6)Fuc(1)	N	0.864
LEAACNW	N11	Aglycosylated		71.7	LEAACNW	N11	Aglycosylated		96.8
LEAACNW	645	HexNAc(2)Hex(4)	N	0.381	LEAACNW	645	HexNAc(2)Hex(3)Fuc(1)	N	0.32
LEAACNW	645	HexNAc(2)Hex(5)	N	5.16	LEAACNW	645	HexNAc(2)Hex(6)	N	1.13
LEAACNW	645	HexNAc(2)Hex(6)	N	6.97	LEAACNW	645	HexNAc(2)Hex(7)	N	0.67
LEAACNW	645	HexNAc(2)Hex(7)	N	7.36	LEAACNW	645	HexNAc(2)Hex(8)	N	0.62
LEAACNW	645	HexNAc(2)Hex(8)	N	6.85	LEAACNW	645	HexNAc(2)Hex(9)	N	0.31
LEAACNW	645	HexNAc(3)Hex(3)	N	0.233	LEAACNW	645	HexNAc(3)Hex(3)	N	0.15
LEAACNW	645	HexNAc(3)Hex(4)	N	0.319
LEAACNW	645	HexNAc(3)Hex(5)	N	0.199
LEAACNW	645	HexNAc(3)Hex(6)	N	0.133
LEAACNW	645	HexNAc(4)Hex(3)	N	0.732
